# Supplementary material for: Inonotus obliquus (chaga) ameliorates folic acid-induced renal fibrosis in mice: the crosstalk analysis among PT cells, macrophages and T cells based on single-cell sequencing
Source: Front Pharmacol. 2025 Mar 14;16:1556739. doi: 10.3389/fphar.2025.1556739 (PMC11949929; doi:10.3389/fphar.2025.1556739)
Supplement: Supplementary file 1 [file Table2.xlsx]

## Sheet: Sheet1
成分	靶点
Proline betaine	ACE
Proline betaine	REN
Proline betaine	SLC1A2
Proline betaine	F2
Proline betaine	LTA4H
Proline betaine	NR1H4
Proline betaine	ITGA2B
NICOTINAMIDE	SIRT3
NICOTINAMIDE	SIRT2
NICOTINAMIDE	PARP1
NICOTINAMIDE	HCAR2
NICOTINAMIDE	IKBKB
NICOTINAMIDE	KDM5C
NICOTINAMIDE	KDM4B
NICOTINAMIDE	KDM5B
NICOTINAMIDE	KDM4A
NICOTINAMIDE	KDM4C
NICOTINAMIDE	CHRNA4
NICOTINAMIDE	CDC25B
Nicotinic acid	HCAR2
Nicotinic acid	DDO
Nicotinic acid	SIRT3
Nicotinic acid	SIRT2
Nicotinic acid	SLC22A6
Nicotinic acid	FYN
Nicotinic acid	LCK
Adenosine	ADORA1
Adenosine	ADORA2A
Adenosine	ADORA3
Adenosine	DPP4
Adenosine	ADK
Adenosine	HSPA8
Adenosine	HSPA5
Adenosine	ADA
Adenosine	AHCY
Adenosine	GAPDH
Adenosine	EHMT1
Adenosine	EHMT2
Adenosine	MCL1
Adenosine	SETD7
Adenosine	AMD1
Adenosine	EGFR
Adenosine	SRM
Adenosine	PDCD4
Adenosine	SRC
Adenosine	ADORA2B
Adenosine	MAPK1
Adenosine	SLC29A1
Adenosine	PNP
Adenosine	SETD2
Adenosine	CARM1
Adenosine	PRMT1
Adenosine	DOT1L
Adenosine	GRK1
Adenosine	P2RY1
Adenosine	P2RY11
Adenosine	MTAP
Adenosine	ROCK2
Adenosine	PRKACA
Adenosine	SMS
Adenosine	FBP1
Adenosine	FHIT
Adenosine	CDA
Adenosine	KMT2A
Adenosine	SUV39H1
Adenosine	DNMT1
Adenosine	INMT
Adenosine	SMYD2
Adenosine	EZH2
Adenosine	EZH1
Adenosine	SETDB1
Adenosine	PNMT
Adenosine	DNMT3B
Adenosine	MAPKAPK2
Adenosine	HSPA1A
Adenosine	RARS
Adenosine	CA2
Adenosine	CA1
Adenosine	CA12
Adenosine	CA9
Adenosine	OGA
Adenosine	CCND1
Adenosine	CA14
Adenosine	FUCA1
Adenosine	HSD17B1
Adenosine	PIM1
Adenosine	GBA
Adenosine	GAA
Adenosine	MARS
Adenosine	GSK3B
Adenosine	PRMT7
Adenosine	PARG
Adenosine	IDO1
Adenosine	SLC28A2
Adenosine	IARS
Adenosine	DAO
Adenosine	F2
3'-hydroxygenkwanin	AKR1B1
3'-hydroxygenkwanin	ADORA1
3'-hydroxygenkwanin	ADORA2A
3'-hydroxygenkwanin	PIM1
3'-hydroxygenkwanin	NOX4
3'-hydroxygenkwanin	APP
3'-hydroxygenkwanin	PLG
3'-hydroxygenkwanin	CYP1B1
3'-hydroxygenkwanin	ABCC1
3'-hydroxygenkwanin	EGFR
3'-hydroxygenkwanin	CDK5R1
3'-hydroxygenkwanin	TERT
3'-hydroxygenkwanin	PTPRS
3'-hydroxygenkwanin	XDH
3'-hydroxygenkwanin	CA2
3'-hydroxygenkwanin	CA7
3'-hydroxygenkwanin	CA12
3'-hydroxygenkwanin	CA4
3'-hydroxygenkwanin	ALOX5
3'-hydroxygenkwanin	FLT3
3'-hydroxygenkwanin	ABCG2
3'-hydroxygenkwanin	ESR2
3'-hydroxygenkwanin	MAOA
3'-hydroxygenkwanin	CCNB3
3'-hydroxygenkwanin	SYK
3'-hydroxygenkwanin	GSK3B
3'-hydroxygenkwanin	TTR
3'-hydroxygenkwanin	AKR1B10
3'-hydroxygenkwanin	TNKS2
3'-hydroxygenkwanin	TNKS
3'-hydroxygenkwanin	ABCB1
3'-hydroxygenkwanin	ESR1
3'-hydroxygenkwanin	OPRD1
3'-hydroxygenkwanin	GLO1
3'-hydroxygenkwanin	PARP1
3'-hydroxygenkwanin	MMP9
3'-hydroxygenkwanin	MMP2
3'-hydroxygenkwanin	MMP12
3'-hydroxygenkwanin	CD38
3'-hydroxygenkwanin	TOP1
3'-hydroxygenkwanin	ARG1
3'-hydroxygenkwanin	AMY1A
3'-hydroxygenkwanin	GRK6
3'-hydroxygenkwanin	HSD17B1
3'-hydroxygenkwanin	PLA2G2A
3'-hydroxygenkwanin	F2
3'-hydroxygenkwanin	IGF1R
3'-hydroxygenkwanin	KIT
3'-hydroxygenkwanin	CYP19A1
3'-hydroxygenkwanin	ACHE
3'-hydroxygenkwanin	PTGS2
3'-hydroxygenkwanin	CDK6
3'-hydroxygenkwanin	CSNK2A1
3'-hydroxygenkwanin	CFTR
3'-hydroxygenkwanin	BACE1
3'-hydroxygenkwanin	CBR1
3'-hydroxygenkwanin	HSD17B2
3'-hydroxygenkwanin	AR
3'-hydroxygenkwanin	ST6GAL1
3'-hydroxygenkwanin	NOS2
3'-hydroxygenkwanin	ADORA3
3'-hydroxygenkwanin	GPR35
3'-hydroxygenkwanin	DAPK1
3'-hydroxygenkwanin	CA1
3'-hydroxygenkwanin	CA9
3'-hydroxygenkwanin	KDM4E
3'-hydroxygenkwanin	ALOX15
3'-hydroxygenkwanin	CDK1
3'-hydroxygenkwanin	ALOX12
3'-hydroxygenkwanin	AVPR2
3'-hydroxygenkwanin	AURKB
3'-hydroxygenkwanin	DRD4
3'-hydroxygenkwanin	MPO
3'-hydroxygenkwanin	PIK3R1
3'-hydroxygenkwanin	PYGL
3'-hydroxygenkwanin	SRC
3'-hydroxygenkwanin	PTK2
3'-hydroxygenkwanin	KDR
3'-hydroxygenkwanin	MMP13
3'-hydroxygenkwanin	MMP3
3'-hydroxygenkwanin	CA3
3'-hydroxygenkwanin	PLK1
3'-hydroxygenkwanin	CA6
3'-hydroxygenkwanin	PKN1
3'-hydroxygenkwanin	CA14
3'-hydroxygenkwanin	MET
3'-hydroxygenkwanin	NEK2
3'-hydroxygenkwanin	CA13
3'-hydroxygenkwanin	CXCR1
3'-hydroxygenkwanin	CAMK2B
3'-hydroxygenkwanin	ALK
3'-hydroxygenkwanin	AKT1
3'-hydroxygenkwanin	NEK6
3'-hydroxygenkwanin	PLA2G1B
3'-hydroxygenkwanin	CA5A
3'-hydroxygenkwanin	AXL
3'-hydroxygenkwanin	NUAK1
3'-hydroxygenkwanin	AKR1C2
3'-hydroxygenkwanin	AKR1C1
3'-hydroxygenkwanin	AKR1C3
7-methoxy-2-methyl-3-phenyl-4H-chromen-4-one	CYP19A1
7-methoxy-2-methyl-3-phenyl-4H-chromen-4-one	ABCG2
7-methoxy-2-methyl-3-phenyl-4H-chromen-4-one	CA12
7-methoxy-2-methyl-3-phenyl-4H-chromen-4-one	SLC6A2
7-methoxy-2-methyl-3-phenyl-4H-chromen-4-one	CA4
7-methoxy-2-methyl-3-phenyl-4H-chromen-4-one	MAOA
7-methoxy-2-methyl-3-phenyl-4H-chromen-4-one	HSD17B2
7-methoxy-2-methyl-3-phenyl-4H-chromen-4-one	CA7
7-methoxy-2-methyl-3-phenyl-4H-chromen-4-one	CBR1
7-methoxy-2-methyl-3-phenyl-4H-chromen-4-one	ABCB1
7-methoxy-2-methyl-3-phenyl-4H-chromen-4-one	EGFR
7-methoxy-2-methyl-3-phenyl-4H-chromen-4-one	ADORA1
7-methoxy-2-methyl-3-phenyl-4H-chromen-4-one	ADORA2A
7-methoxy-2-methyl-3-phenyl-4H-chromen-4-one	HTR2A
7-methoxy-2-methyl-3-phenyl-4H-chromen-4-one	HTR2C
7-methoxy-2-methyl-3-phenyl-4H-chromen-4-one	PTGS1
7-methoxy-2-methyl-3-phenyl-4H-chromen-4-one	MAOB
7-methoxy-2-methyl-3-phenyl-4H-chromen-4-one	CA2
7-methoxy-2-methyl-3-phenyl-4H-chromen-4-one	CA1
7-methoxy-2-methyl-3-phenyl-4H-chromen-4-one	ESR1
7-methoxy-2-methyl-3-phenyl-4H-chromen-4-one	TBXAS1
7-methoxy-2-methyl-3-phenyl-4H-chromen-4-one	HSD17B1
7-methoxy-2-methyl-3-phenyl-4H-chromen-4-one	MGAM
7-methoxy-2-methyl-3-phenyl-4H-chromen-4-one	ESRRB
7-methoxy-2-methyl-3-phenyl-4H-chromen-4-one	PFKFB3
7-methoxy-2-methyl-3-phenyl-4H-chromen-4-one	ALDH2
7-methoxy-2-methyl-3-phenyl-4H-chromen-4-one	TNKS
7-methoxy-2-methyl-3-phenyl-4H-chromen-4-one	ESRRA
7-methoxy-2-methyl-3-phenyl-4H-chromen-4-one	NTRK1
7-methoxy-2-methyl-3-phenyl-4H-chromen-4-one	TYR
7-methoxy-2-methyl-3-phenyl-4H-chromen-4-one	IL2
7-methoxy-2-methyl-3-phenyl-4H-chromen-4-one	ESR2
7-methoxy-2-methyl-3-phenyl-4H-chromen-4-one	CYP1B1
7-methoxy-2-methyl-3-phenyl-4H-chromen-4-one	PGK1
7-methoxy-2-methyl-3-phenyl-4H-chromen-4-one	MGLL
7-methoxy-2-methyl-3-phenyl-4H-chromen-4-one	ACHE
7-methoxy-2-methyl-3-phenyl-4H-chromen-4-one	FLT1
7-methoxy-2-methyl-3-phenyl-4H-chromen-4-one	PTPRS
7-methoxy-2-methyl-3-phenyl-4H-chromen-4-one	GRM5
7-methoxy-2-methyl-3-phenyl-4H-chromen-4-one	GRM1
7-methoxy-2-methyl-3-phenyl-4H-chromen-4-one	TACR1
7-methoxy-2-methyl-3-phenyl-4H-chromen-4-one	MCL1
7-methoxy-2-methyl-3-phenyl-4H-chromen-4-one	MMP1
7-methoxy-2-methyl-3-phenyl-4H-chromen-4-one	FNTA
7-methoxy-2-methyl-3-phenyl-4H-chromen-4-one	SLC5A7
7-methoxy-2-methyl-3-phenyl-4H-chromen-4-one	NAAA
7-methoxy-2-methyl-3-phenyl-4H-chromen-4-one	TRPM8
7-methoxy-2-methyl-3-phenyl-4H-chromen-4-one	CRHR1
7-methoxy-2-methyl-3-phenyl-4H-chromen-4-one	PDGFRA
7-methoxy-2-methyl-3-phenyl-4H-chromen-4-one	HCRTR2
7-methoxy-2-methyl-3-phenyl-4H-chromen-4-one	HCRTR1
7-methoxy-2-methyl-3-phenyl-4H-chromen-4-one	PON1
7-methoxy-2-methyl-3-phenyl-4H-chromen-4-one	HTR7
7-methoxy-2-methyl-3-phenyl-4H-chromen-4-one	CYP17A1
7-methoxy-2-methyl-3-phenyl-4H-chromen-4-one	UTS2R
7-methoxy-2-methyl-3-phenyl-4H-chromen-4-one	P2RX7
7-methoxy-2-methyl-3-phenyl-4H-chromen-4-one	MTNR1B
7-methoxy-2-methyl-3-phenyl-4H-chromen-4-one	PRKCG
7-methoxy-2-methyl-3-phenyl-4H-chromen-4-one	PRKCA
7-methoxy-2-methyl-3-phenyl-4H-chromen-4-one	FPR2
7-methoxy-2-methyl-3-phenyl-4H-chromen-4-one	CYP27A1
7-methoxy-2-methyl-3-phenyl-4H-chromen-4-one	RPS6KB1
7-methoxy-2-methyl-3-phenyl-4H-chromen-4-one	AURKA
7-methoxy-2-methyl-3-phenyl-4H-chromen-4-one	JAK3
7-methoxy-2-methyl-3-phenyl-4H-chromen-4-one	JAK2
7-methoxy-2-methyl-3-phenyl-4H-chromen-4-one	PDE4A
7-methoxy-2-methyl-3-phenyl-4H-chromen-4-one	PDE4C
7-methoxy-2-methyl-3-phenyl-4H-chromen-4-one	ROCK2
7-methoxy-2-methyl-3-phenyl-4H-chromen-4-one	PGGT1B
7-methoxy-2-methyl-3-phenyl-4H-chromen-4-one	PPARG
7-methoxy-2-methyl-3-phenyl-4H-chromen-4-one	PDE1B
7-methoxy-2-methyl-3-phenyl-4H-chromen-4-one	GRM2
7-methoxy-2-methyl-3-phenyl-4H-chromen-4-one	LRRK2
7-methoxy-2-methyl-3-phenyl-4H-chromen-4-one	PDE10A
7-methoxy-2-methyl-3-phenyl-4H-chromen-4-one	CXCR2
7-methoxy-2-methyl-3-phenyl-4H-chromen-4-one	ALOX5
7-methoxy-2-methyl-3-phenyl-4H-chromen-4-one	PDE7A
7-methoxy-2-methyl-3-phenyl-4H-chromen-4-one	MTNR1A
7-methoxy-2-methyl-3-phenyl-4H-chromen-4-one	TGM2
7-methoxy-2-methyl-3-phenyl-4H-chromen-4-one	NOS1
7-methoxy-2-methyl-3-phenyl-4H-chromen-4-one	SIRT3
7-methoxy-2-methyl-3-phenyl-4H-chromen-4-one	SIRT2
7-methoxy-2-methyl-3-phenyl-4H-chromen-4-one	KDM1A
7-methoxy-2-methyl-3-phenyl-4H-chromen-4-one	NR3C2
7-methoxy-2-methyl-3-phenyl-4H-chromen-4-one	NR3C1
7-methoxy-2-methyl-3-phenyl-4H-chromen-4-one	PGR
7-methoxy-2-methyl-3-phenyl-4H-chromen-4-one	GPR139
7-methoxy-2-methyl-3-phenyl-4H-chromen-4-one	ALOX12
7-methoxy-2-methyl-3-phenyl-4H-chromen-4-one	PSEN2				PSEN1	APH1B
7-methoxy-2-methyl-3-phenyl-4H-chromen-4-one	CHRNA7
7-methoxy-2-methyl-3-phenyl-4H-chromen-4-one	TGFBR1
7-methoxy-2-methyl-3-phenyl-4H-chromen-4-one	MMP8
7-methoxy-2-methyl-3-phenyl-4H-chromen-4-one	CA9
7-methoxy-2-methyl-3-phenyl-4H-chromen-4-one	CACNA2D1
7-methoxy-2-methyl-3-phenyl-4H-chromen-4-one	PARP2
7-methoxy-2-methyl-3-phenyl-4H-chromen-4-one	ABAT
7-methoxy-2-methyl-3-phenyl-4H-chromen-4-one	MIF
7-methoxy-2-methyl-3-phenyl-4H-chromen-4-one	HDAC6
7-methoxy-2-methyl-3-phenyl-4H-chromen-4-one	F10
7-methoxy-2-methyl-3-phenyl-4H-chromen-4-one	PIK3CB
Abietin	ADORA2A
Abietin	ADORA1
Abietin	ADORA3
Abietin	SLC5A2
Butyryl carnitine (isomer of 920)	SLC25A20
Butyryl carnitine (isomer of 920)	NR1H4
Butyryl carnitine (isomer of 920)	GSR
Butyryl carnitine (isomer of 920)	CA2
Butyryl carnitine (isomer of 920)	CA1
Butyryl carnitine (isomer of 920)	CA12
Butyryl carnitine (isomer of 920)	CA9
Butyryl carnitine (isomer of 920)	FFAR1
Butyryl carnitine (isomer of 920)	PPP5C
Butyryl carnitine (isomer of 920)	PPP1CA
Maltol	TYR
Maltol	DAO
Maltol	ERN1
Daphnetin	EGFR
Daphnetin	XDH
Daphnetin	AKR1B1
Daphnetin	CA2
Daphnetin	CA12
Daphnetin	CA9
Daphnetin	CA7
Daphnetin	CA1
Daphnetin	CA14
Daphnetin	GPR35
Daphnetin	CCND1
Daphnetin	PDGFRB
Daphnetin	FLT4
Daphnetin	INSR
Daphnetin	CDK2
Daphnetin	GSK3B
Daphnetin	PLK1
Daphnetin	CSNK2A1
Daphnetin	PLK4
Daphnetin	TEK
Daphnetin	AKT1
Daphnetin	BACE1
Daphnetin	MAP3K8
Daphnetin	BRAF
Daphnetin	EPHB4
Daphnetin	HSPA1A
Daphnetin	NUAK1
Daphnetin	FGR
Daphnetin	LYN
Daphnetin	SQLE
Daphnetin	IGF1R
Daphnetin	AURKB
Daphnetin	SRC
Daphnetin	PTK2
Daphnetin	KDR
Daphnetin	MET
Daphnetin	GSR
Daphnetin	ERBB2
Daphnetin	CA5A
Daphnetin	CA13
Daphnetin	CA4
Daphnetin	CA6
Daphnetin	AURKA
Daphnetin	MAOA
Daphnetin	DAO
Daphnetin	ESR1
Daphnetin	ESR2
Daphnetin	CCNE1
Daphnetin	PTK2B
Daphnetin	TNNC1
Daphnetin	HSD17B3
Daphnetin	ACHE
Daphnetin	CA5B
Daphnetin	PTGS2
Daphnetin	ALDH2
Daphnetin	CYP1A2
Daphnetin	PARP1
Daphnetin	SNCA
Benzyl glucopyranoside	VEGFA
Benzyl glucopyranoside	FGF1
Benzyl glucopyranoside	FGF2
Benzyl glucopyranoside	HPSE
Benzyl glucopyranoside	SLC6A2
Benzyl glucopyranoside	SSTR5
Benzyl glucopyranoside	SSTR2
Benzyl glucopyranoside	SSTR4
Benzyl glucopyranoside	SSTR1
Benzyl glucopyranoside	SSTR3
Benzyl glucopyranoside	SLC5A2
Benzyl glucopyranoside	CDA
Benzyl glucopyranoside	AHCY
Benzyl glucopyranoside	ADA
Benzyl glucopyranoside	ADORA2A
Benzyl glucopyranoside	FUCA1
Benzyl glucopyranoside	PNP
Benzyl glucopyranoside	PDE4D
Benzyl glucopyranoside	ADK
Benzyl glucopyranoside	MAPK1
Benzyl glucopyranoside	OGA
Benzyl glucopyranoside	TYMS
Benzyl glucopyranoside	CDK9
Benzyl glucopyranoside	CSNK2A1
Benzyl glucopyranoside	DAO
Benzyl glucopyranoside	TK1
Benzyl glucopyranoside	GAPDH
Benzyl glucopyranoside	PTGES
Benzyl glucopyranoside	PIM1
Benzyl glucopyranoside	KDM4E
Benzyl glucopyranoside	F2
Benzyl glucopyranoside	ADORA3
Benzyl glucopyranoside	CA7
Benzyl glucopyranoside	CA1
Benzyl glucopyranoside	CA12
Benzyl glucopyranoside	CA9
Benzyl glucopyranoside	CA13
Benzyl glucopyranoside	HEXA
Benzyl glucopyranoside	HEXB
Benzyl glucopyranoside	GAA
Benzyl glucopyranoside	DPP4
Benzyl glucopyranoside	KDM4C
Benzyl glucopyranoside	PTPN1
Benzyl glucopyranoside	PTPN2
Benzyl glucopyranoside	HSPA5
Benzyl glucopyranoside	CDK2
Benzyl glucopyranoside	PIN1
Benzyl glucopyranoside	CA2
Benzyl glucopyranoside	HK2
Benzyl glucopyranoside	HK1
Benzyl glucopyranoside	SQLE
Benzyl glucopyranoside	GSK3B
Benzyl glucopyranoside	AKR1C3
Benzyl glucopyranoside	FOLH1
Benzyl glucopyranoside	LGALS3
Benzyl glucopyranoside	LGALS9
Benzyl glucopyranoside	F10
Benzyl glucopyranoside	AMY1A
Benzyl glucopyranoside	SERPINE1
Benzyl glucopyranoside	BACE1
Benzyl glucopyranoside	CA14
Benzyl glucopyranoside	MCL1
Benzyl glucopyranoside	HSPA8
Benzyl glucopyranoside	PYGM
Benzyl glucopyranoside	DTYMK
Benzyl glucopyranoside	AKR1C2
Benzyl glucopyranoside	AKR1B1
Benzyl glucopyranoside	GGH
Benzyl glucopyranoside	CASP3
Benzyl glucopyranoside	CASP6
Benzyl glucopyranoside	CASP7
Benzyl glucopyranoside	CASP8
Benzyl glucopyranoside	CASP2
Miltirone	CES1
Miltirone	CES2
Miltirone	TOP1
Miltirone	CDC25B
Miltirone	PTPN1
Miltirone	CDC25A
Miltirone	PTPRF
Miltirone	ACHE
Miltirone	STAT3
Miltirone	AKR1B1
Miltirone	PTPN22
Miltirone	MMP13
Miltirone	ADAM17
Miltirone	MMP8
Miltirone	PBRM1
Miltirone	SMARCA4
Miltirone	GRM5
Miltirone	MTNR1A
Miltirone	MTNR1B
Miltirone	PTPRC
Miltirone	TNKS2
Miltirone	TNKS
Miltirone	AKR1C3
Miltirone	PIK3CA
Miltirone	MAOB
Miltirone	LIPE
6,7-DIHYDROXYCOUMARIN	XDH
6,7-DIHYDROXYCOUMARIN	EGFR
6,7-DIHYDROXYCOUMARIN	CA12
6,7-DIHYDROXYCOUMARIN	CA9
6,7-DIHYDROXYCOUMARIN	AKR1B1
6,7-DIHYDROXYCOUMARIN	CA7
6,7-DIHYDROXYCOUMARIN	CA1
6,7-DIHYDROXYCOUMARIN	CA14
6,7-DIHYDROXYCOUMARIN	CA2
6,7-DIHYDROXYCOUMARIN	GPR35
6,7-DIHYDROXYCOUMARIN	CCND1
6,7-DIHYDROXYCOUMARIN	PDGFRB
6,7-DIHYDROXYCOUMARIN	FLT4
6,7-DIHYDROXYCOUMARIN	INSR
6,7-DIHYDROXYCOUMARIN	CDK2
6,7-DIHYDROXYCOUMARIN	GSK3B
6,7-DIHYDROXYCOUMARIN	PLK1
6,7-DIHYDROXYCOUMARIN	CSNK2A1
6,7-DIHYDROXYCOUMARIN	PLK4
6,7-DIHYDROXYCOUMARIN	TEK
6,7-DIHYDROXYCOUMARIN	AKT1
6,7-DIHYDROXYCOUMARIN	BACE1
6,7-DIHYDROXYCOUMARIN	MAP3K8
6,7-DIHYDROXYCOUMARIN	BRAF
6,7-DIHYDROXYCOUMARIN	EPHB4
6,7-DIHYDROXYCOUMARIN	HSPA1A
6,7-DIHYDROXYCOUMARIN	NUAK1
6,7-DIHYDROXYCOUMARIN	FGR
6,7-DIHYDROXYCOUMARIN	LYN
6,7-DIHYDROXYCOUMARIN	SQLE
6,7-DIHYDROXYCOUMARIN	ESR1
6,7-DIHYDROXYCOUMARIN	ESR2
6,7-DIHYDROXYCOUMARIN	IGF1R
6,7-DIHYDROXYCOUMARIN	AURKB
6,7-DIHYDROXYCOUMARIN	SRC
6,7-DIHYDROXYCOUMARIN	PTK2
6,7-DIHYDROXYCOUMARIN	KDR
6,7-DIHYDROXYCOUMARIN	MET
6,7-DIHYDROXYCOUMARIN	ERBB2
6,7-DIHYDROXYCOUMARIN	GSR
6,7-DIHYDROXYCOUMARIN	CA13
6,7-DIHYDROXYCOUMARIN	CA5A
6,7-DIHYDROXYCOUMARIN	MAOA
6,7-DIHYDROXYCOUMARIN	CA4
6,7-DIHYDROXYCOUMARIN	DAO
6,7-DIHYDROXYCOUMARIN	CA5B
6,7-DIHYDROXYCOUMARIN	CCNE1
6,7-DIHYDROXYCOUMARIN	PTK2B
6,7-DIHYDROXYCOUMARIN	CA6
6,7-DIHYDROXYCOUMARIN	AURKA
6,7-DIHYDROXYCOUMARIN	HSD17B3
6,7-DIHYDROXYCOUMARIN	SRD5A1
6,7-DIHYDROXYCOUMARIN	TNNC1
6,7-DIHYDROXYCOUMARIN	CA3
6,7-DIHYDROXYCOUMARIN	AKR1C3
6,7-DIHYDROXYCOUMARIN	AKR1C1
6,7-DIHYDROXYCOUMARIN	CBR1
6,7-DIHYDROXYCOUMARIN	MIF
6,7-DIHYDROXYCOUMARIN	ALDH2
6,7-DIHYDROXYCOUMARIN	SNCA
6,7-DIHYDROXYCOUMARIN	KCNA3
(-)-Epigallocatechin gallate	MAPT
(-)-Epigallocatechin gallate	DNMT1
(-)-Epigallocatechin gallate	DYRK1A
(-)-Epigallocatechin gallate	APP
(-)-Epigallocatechin gallate	MAPK14
(-)-Epigallocatechin gallate	TERT
(-)-Epigallocatechin gallate	MMP2
(-)-Epigallocatechin gallate	PGD
(-)-Epigallocatechin gallate	MET
(-)-Epigallocatechin gallate	MMP14
(-)-Epigallocatechin gallate	ABCB1
(-)-Epigallocatechin gallate	BACE1
(-)-Epigallocatechin gallate	BCL2
(-)-Epigallocatechin gallate	STAT1
(-)-Epigallocatechin gallate	SQLE
(-)-Epigallocatechin gallate	KCNH2
(-)-Epigallocatechin gallate	ST3GAL3
(-)-Epigallocatechin gallate	FUT7
(-)-Epigallocatechin gallate	FUT4
(-)-Epigallocatechin gallate	GABRA1
(-)-Epigallocatechin gallate	CA3
(-)-Epigallocatechin gallate	MMP12
(-)-Epigallocatechin gallate	CA2
(-)-Epigallocatechin gallate	CA1
(-)-Epigallocatechin gallate	CA12
(-)-Epigallocatechin gallate	HIF1A
(-)-Epigallocatechin gallate	CA7
(-)-Epigallocatechin gallate	CA6
(-)-Epigallocatechin gallate	CA9
(-)-Epigallocatechin gallate	CA5B
(-)-Epigallocatechin gallate	CA5A
(-)-Epigallocatechin gallate	PTGS1
(-)-Epigallocatechin gallate	MMP9
(-)-Epigallocatechin gallate	ABCG2
(-)-Epigallocatechin gallate	CA4
(-)-Epigallocatechin gallate	KLK1
(-)-Epigallocatechin gallate	KLK2
(-)-Epigallocatechin gallate	MMP13
(-)-Epigallocatechin gallate	ABCC1
(-)-Epigallocatechin gallate	DNM1
(-)-Epigallocatechin gallate	TAS2R31
(-)-Epigallocatechin gallate	PGF
(-)-Epigallocatechin gallate	VEGFA
(-)-Epigallocatechin gallate	CA13
Coumaric acid 4-O-glucoside	AKR1B1
Coumaric acid 4-O-glucoside	SELP
Coumaric acid 4-O-glucoside	SLC5A4
Coumaric acid 4-O-glucoside	TYR
Caffeic acid	CA2
Caffeic acid	ALOX5
Caffeic acid	CA7
Caffeic acid	CA1
Caffeic acid	CA6
Caffeic acid	MMP9
Caffeic acid	CA12
Caffeic acid	MMP1
Caffeic acid	MMP2
Caffeic acid	PTPN1
Caffeic acid	CA14
Caffeic acid	CA9
Caffeic acid	CA5B
Caffeic acid	CA5A
Caffeic acid	CA3
Caffeic acid	AKR1B1
Caffeic acid	ESR2
Caffeic acid	CA4
Caffeic acid	AKR1B10
Caffeic acid	HCAR2
Caffeic acid	MIF
Caffeic acid	CA13
Caffeic acid	NQO2
Caffeic acid	TLR4
Caffeic acid	ERBB2
Caffeic acid	ESR1
Caffeic acid	SLC6A2
Caffeic acid	TTR
Caffeic acid	MAPK1
Caffeic acid	AKR1C3
Caffeic acid	AKR1C4
Caffeic acid	AKR1C2
Caffeic acid	SYK
Caffeic acid	APP
Caffeic acid	EGFR
Caffeic acid	FYN
Caffeic acid	LCK
Caffeic acid	PTGS1
Caffeic acid	PIK3CB
Caffeic acid	CYP1A2
Caffeic acid	CYP2C9
Caffeic acid	CYP3A4
Caffeic acid	CYP2C19
Caffeic acid	PIK3CA
Caffeic acid	ELANE
Caffeic acid	F3
Caffeic acid	HSD11B1
Caffeic acid	NFE2L2
Caffeic acid	STAT3
Syringic acid	CA2
Syringic acid	CA7
Syringic acid	CA1
Syringic acid	CA3
Syringic acid	CA6
Syringic acid	CA12
Syringic acid	CA14
Syringic acid	CA9
Syringic acid	CA5A
Syringic acid	CA4
Syringic acid	CA13
Syringic acid	CA5B
Syringic acid	FUT7
Syringic acid	TPMT
Syringic acid	AKR1C3
Syringic acid	TUBB1
Syringic acid	POLA1
Syringic acid	POLB
Syringic acid	SQLE
Syringic acid	OGA
Syringic acid	FYN
Syringic acid	LCK
Syringic acid	FBP1
Syringic acid	SERPINE1
Syringic acid	TTR
Syringic acid	KDM4E
Syringic acid	KDM4A
Syringic acid	KDM3A
Syringic acid	KDM2A
Syringic acid	KDM6B
Syringic acid	FTO
Syringic acid	KDM4C
Syringic acid	ERN1
Syringic acid	NGFR
Syringic acid	PTGDR2
Vanillin	ERN1
Vanillin	CA2
Vanillin	CA7
Vanillin	CA1
Vanillin	CA12
Vanillin	CA14
Vanillin	CA9
Vanillin	CA4
Vanillin	CA3
Vanillin	CA6
Vanillin	CA5A
Vanillin	CDC25B
Vanillin	PTPRC
Vanillin	EP300
Vanillin	TTR
Vanillin	NAT1
Vanillin	ALPG
Vanillin	PLAA
Vanillin	AKR1C3
Cosmosiin	TNF
Cosmosiin	IL2
Cosmosiin	AKR1B1
Cosmosiin	ADORA1
Cosmosiin	CA7
Cosmosiin	CA12
Cosmosiin	XDH
Cosmosiin	RPS6KA3
Cosmosiin	ALDH2
Cosmosiin	NMUR2
Cosmosiin	ADRA2A
Cosmosiin	EGFR
Cosmosiin	CA1
Cosmosiin	CD38
Cosmosiin	CA2
Cosmosiin	CA4
Cosmosiin	SLC29A1
Cosmosiin	PDE5A
Cosmosiin	F10
Cosmosiin	NQO2
Cosmosiin	NOX4
Cosmosiin	ADRA2C
Cosmosiin	ABCB1
Cosmosiin	ACHE
Syringaldehyde	ERN1
Syringaldehyde	CA2
Syringaldehyde	CA7
Syringaldehyde	CA3
Syringaldehyde	CA6
Syringaldehyde	CA14
Syringaldehyde	CA5A
Syringaldehyde	CA1
Syringaldehyde	CA12
Syringaldehyde	CA9
Syringaldehyde	ACHE
Syringaldehyde	TTR
Syringaldehyde	CA4
Syringaldehyde	ERCC5
Syringaldehyde	FEN1
Arctigenin 4'-O-beta-gen	ADORA1
Arctigenin 4'-O-beta-gen	SRD5A1
Arctigenin 4'-O-beta-gen	TACR2
Arctigenin 4'-O-beta-gen	ADORA2A
Arctigenin 4'-O-beta-gen	ADORA3
Arctigenin 4'-O-beta-gen	SLC5A2
Arctigenin 4'-O-beta-gen	PRKCD
Arctigenin 4'-O-beta-gen	SLC6A2
Arctigenin 4'-O-beta-gen	SLC6A3
herniarin	CA7
herniarin	CA1
herniarin	CA6
herniarin	CA12
herniarin	CA14
herniarin	CA9
herniarin	CA4
herniarin	CA13
herniarin	CA5A
herniarin	CA5B
herniarin	EGFR
herniarin	MAOA
herniarin	CA2
herniarin	AKR1C3
herniarin	AKR1C1
herniarin	CA3
herniarin	KCNA3
herniarin	SRD5A1
herniarin	XDH
herniarin	MAOB
herniarin	CBR1
herniarin	ACHE
herniarin	PARP1
herniarin	CYP1A2
herniarin	MET
herniarin	GSK3B
herniarin	AURKA
herniarin	APEX1
herniarin	GPR35
herniarin	PTK2
herniarin	PLK4
herniarin	MAP3K8
herniarin	HSPA1A
herniarin	SQLE
herniarin	FGR
herniarin	LYN
herniarin	ALOX5
herniarin	AURKB
herniarin	PARP2
herniarin	IGF1R
herniarin	AHCY
herniarin	EP300
herniarin	KAT2B
herniarin	NOS1
herniarin	NOS2
herniarin	NOS3
herniarin	SRC
herniarin	KDR
herniarin	ADORA1
herniarin	ADORA2A
herniarin	ESR2
herniarin	MCL1
herniarin	CDK2
herniarin	ADAMTS5
herniarin	PTPRC
herniarin	NQO2
herniarin	MAPK10
herniarin	RGS4
herniarin	JAK1
herniarin	JAK2
herniarin	TYK2
herniarin	MCHR1
herniarin	CDC7
herniarin	NUDT1
herniarin	MAP3K14
herniarin	AKR1B1
Smyrindioloside	CA2
Smyrindioloside	CA1
Smyrindioloside	CA12
Smyrindioloside	CA9
Smyrindioloside	ADORA3
Smyrindioloside	ADORA2A
Smyrindioloside	CDK2
Smyrindioloside	LGALS3
Smyrindioloside	LGALS9
Smyrindioloside	ADA
Smyrindioloside	GBA
Smyrindioloside	HRAS
Smyrindioloside	ADK
Smyrindioloside	OGA
Smyrindioloside	PNP
Smyrindioloside	MMP13
Smyrindioloside	MMP1
Smyrindioloside	MMP7
Smyrindioloside	MMP12
Smyrindioloside	MMP8
Smyrindioloside	HSPA8
Smyrindioloside	GAPDH
Smyrindioloside	GAA
Smyrindioloside	FUCA1
Smyrindioloside	CA5A
Smyrindioloside	GSK3B
Smyrindioloside	MMP3
Smyrindioloside	MMP9
Smyrindioloside	ADAM17
Smyrindioloside	HSPA5
Smyrindioloside	SLC29A1
Smyrindioloside	EPHX2
Smyrindioloside	MME
Smyrindioloside	ADORA2B
Smyrindioloside	GRK1
Smyrindioloside	CA14
Smyrindioloside	HK2
Smyrindioloside	HK1
Smyrindioloside	CDA
Smyrindioloside	MAPK1
Smyrindioloside	CA7
Smyrindioloside	CA13
Smyrindioloside	TYMP
Smyrindioloside	AHCY
Smyrindioloside	IGFBP3
Smyrindioloside	MGAM
Smyrindioloside	HSP90AA1
Smyrindioloside	ECE1
Smyrindioloside	CDK9
Smyrindioloside	CSNK2A1
Smyrindioloside	CDK1
Smyrindioloside	TK1
Smyrindioloside	CDC25B
Smyrindioloside	DAO
Smyrindioloside	PTGS2
Smyrindioloside	CA6
Smyrindioloside	CA4
Smyrindioloside	EDNRA
Smyrindioloside	PYGL
Smyrindioloside	AKR1C3
Smyrindioloside	PTGES
Smyrindioloside	LGALS4
Smyrindioloside	LGALS8
Smyrindioloside	SLC28A3
Smyrindioloside	TOP1
Smyrindioloside	F2
Smyrindioloside	AMD1
aloesin	AKR1B1
aloesin	SLC29A1
aloesin	CA7
aloesin	CA12
aloesin	ESR1
aloesin	MMP9
aloesin	MMP2
Coniferylaldehyde	APP
Coniferylaldehyde	CA2
Coniferylaldehyde	CA1
Coniferylaldehyde	CA9
Coniferylaldehyde	NFE2L2
Coniferylaldehyde	ALOX5
Coniferylaldehyde	CA7
Coniferylaldehyde	CA12
Coniferylaldehyde	CA14
Coniferylaldehyde	HSD11B1
Coniferylaldehyde	CYP1A1
Coniferylaldehyde	CYP1A2
Coniferylaldehyde	CA6
Coniferylaldehyde	CA5A
Coniferylaldehyde	STAT3
Coniferylaldehyde	CYP1B1
Coniferylaldehyde	RELA
Coniferylaldehyde	ESR1
Coniferylaldehyde	MMP1
Coniferylaldehyde	MAOB
Coniferylaldehyde	NQO2
Coniferylaldehyde	TUBB3
Coniferylaldehyde	ABCB1
Coniferylaldehyde	MMP9
Coniferylaldehyde	MMP2
Coniferylaldehyde	TUBB1
Coniferylaldehyde	AHR
Coniferylaldehyde	AKR1B1
Coniferylaldehyde	PTGS1
Coniferylaldehyde	EGFR
Coniferylaldehyde	MAOA
Coniferylaldehyde	ESR2
Coniferylaldehyde	GLO1
Coniferylaldehyde	CDK5R1
Coniferylaldehyde	CCNE2
Coniferylaldehyde	CCNB3
Coniferylaldehyde	BCL2
Coniferylaldehyde	PTPN1
Coniferylaldehyde	TOP2A
Coniferylaldehyde	IKBKG
Coniferylaldehyde	CCND1
Coniferylaldehyde	BACE1
Coniferylaldehyde	CYP19A1
Coniferylaldehyde	NAT1
Coniferylaldehyde	MMP13
Coniferylaldehyde	TTR
Coniferylaldehyde	HDAC4
Coniferylaldehyde	ACE
Coniferylaldehyde	PDE5A
Coniferylaldehyde	MYLK
Coniferylaldehyde	FBP1
Coniferylaldehyde	PTGS2
Coniferylaldehyde	ADCY5
Coniferylaldehyde	GSK3B
Coniferylaldehyde	PIM1
Coniferylaldehyde	PARP1
Coniferylaldehyde	PIM2
Coniferylaldehyde	PARP2
Coniferylaldehyde	PIM3
Coniferylaldehyde	TLR4
Coniferylaldehyde	PTGES
Coniferylaldehyde	MMP8
Coniferylaldehyde	MET
Coniferylaldehyde	ADAM17
Coniferylaldehyde	TRPM8
Coniferylaldehyde	DAO
Coniferylaldehyde	TLR9
Coniferylaldehyde	RPS6KA5
Sinapoyl aldehyde	ALOX5
Sinapoyl aldehyde	CA2
Sinapoyl aldehyde	CA1
Sinapoyl aldehyde	CA9
Sinapoyl aldehyde	ESR1
Sinapoyl aldehyde	APP
Sinapoyl aldehyde	AHR
Sinapoyl aldehyde	NFE2L2
Sinapoyl aldehyde	CA7
Sinapoyl aldehyde	CA6
Sinapoyl aldehyde	CA12
Sinapoyl aldehyde	CA14
Sinapoyl aldehyde	CA5A
Sinapoyl aldehyde	PTGS1
Sinapoyl aldehyde	PTGS2
Sinapoyl aldehyde	NQO2
Sinapoyl aldehyde	HSD11B1
Sinapoyl aldehyde	CYP1B1
Sinapoyl aldehyde	MMP2
Sinapoyl aldehyde	CYP1A1
Sinapoyl aldehyde	CYP1A2
Sinapoyl aldehyde	TUBB1
Sinapoyl aldehyde	MMP1
Sinapoyl aldehyde	STAT3
Sinapoyl aldehyde	MAOB
Sinapoyl aldehyde	EGFR
Sinapoyl aldehyde	MMP9
Sinapoyl aldehyde	BACE1
Sinapoyl aldehyde	ABCB1
Sinapoyl aldehyde	TUBB3
Sinapoyl aldehyde	CYP19A1
Sinapoyl aldehyde	MET
Sinapoyl aldehyde	MMP13
Sinapoyl aldehyde	FBP1
Sinapoyl aldehyde	PIM1
Sinapoyl aldehyde	PIM2
Sinapoyl aldehyde	PIM3
Sinapoyl aldehyde	MAPK8
Sinapoyl aldehyde	MMP8
Sinapoyl aldehyde	AKR1B1
Sinapoyl aldehyde	HSP90AA1
Sinapoyl aldehyde	ADAM17
Sinapoyl aldehyde	MAPK9
Sinapoyl aldehyde	CDK2
Sinapoyl aldehyde	ALK
Sinapoyl aldehyde	NAT1
Sinapoyl aldehyde	IMPDH2
Sinapoyl aldehyde	NOTUM
Sinapoyl aldehyde	CDK5R1
Sinapoyl aldehyde	CCNE2
Sinapoyl aldehyde	CCNB3
Sinapoyl aldehyde	CA5B
Sinapoyl aldehyde	GLO1
Sinapoyl aldehyde	MAOA
Sinapoyl aldehyde	MMP3
Sinapoyl aldehyde	MMP7
Sinapoyl aldehyde	GSK3A
Sinapoyl aldehyde	NISCH
Sinapoyl aldehyde	KCNMA1
Sinapoyl aldehyde	BCL2
Sinapoyl aldehyde	NEK1
Sinapoyl aldehyde	PDE5A
Sinapoyl aldehyde	HDAC7
Sinapoyl aldehyde	PTGES
Sinapoyl aldehyde	HMGCR
Sinapoyl aldehyde	MMP16
Sinapoyl aldehyde	MMP14
Sinapoyl aldehyde	MMP12
Sinapoyl aldehyde	PTPN1
Prosapogenin A	STAT3
Prosapogenin A	IL2
Prosapogenin A	PTAFR
Prosapogenin A	PPM1B
Prosapogenin A	PPP1CC
Prosapogenin A	PPP2CA
Prosapogenin A	PPP2R5A
Prosapogenin A	BCL2L1
Prosapogenin A	HSD11B2
Prosapogenin A	HSD11B1
Prosapogenin A	VEGFA
Prosapogenin A	FGF1
Prosapogenin A	FGF2
Prosapogenin A	HPSE
Prosapogenin A	F2
2-Naphthaleneacetic acid	HSD11B1
2-Naphthaleneacetic acid	PTPN1
2-Naphthaleneacetic acid	SAE1
2-Naphthaleneacetic acid	POLB
2-Naphthaleneacetic acid	PTGES
2-Naphthaleneacetic acid	PTGS2
2-Naphthaleneacetic acid	AKR1B10
2-Naphthaleneacetic acid	NR1H4
2-Naphthaleneacetic acid	HCAR2
2-Naphthaleneacetic acid	HAO2
2-Naphthaleneacetic acid	PSEN2				PSEN1	APH1B
2-Naphthaleneacetic acid	FBP1
2-Naphthaleneacetic acid	CA9
2-Naphthaleneacetic acid	CA12
2-Naphthaleneacetic acid	MME
2-Naphthaleneacetic acid	PARP1
2-Naphthaleneacetic acid	AR
2-Naphthaleneacetic acid	AKR1B1
2-Naphthaleneacetic acid	CCR2
ilicic acid	HSD11B1
ilicic acid	SAE1
ilicic acid	POLB
ilicic acid	PTPN1
ilicic acid	AKR1B10
ilicic acid	PTGES
ilicic acid	NR1H4
ilicic acid	AR
ilicic acid	TOP2A
ilicic acid	CDC25C
ilicic acid	UGT2B7
ilicic acid	PRKCH
ilicic acid	SCD
ilicic acid	PTGS2
ilicic acid	PREP
ilicic acid	CDC25A
ilicic acid	FABP4
ilicic acid	NR1H3
ilicic acid	PPARG
ilicic acid	PPARA
ilicic acid	PPARD
ilicic acid	VDR
ilicic acid	HAO2
ilicic acid	IMPDH2
ilicic acid	FAAH
ilicic acid	TERT
ilicic acid	FBP1
ilicic acid	CPA1
ilicic acid	RORC
ilicic acid	PLA2G1B
ilicic acid	ACP1
ilicic acid	G6PD
ilicic acid	CYP51A1
Compound NP-017753	TYR
Compound NP-017753	PRKCA
Compound NP-017753	SLC5A2
Compound NP-017753	IMPDH1
Compound NP-017753	IMPDH2
Compound NP-017753	SLC5A1
Compound NP-017753	TOP1
Compound NP-017753	TYMP
Compound NP-017753	ADORA2A
Compound NP-017753	IGFBP3
Compound NP-017753	ALDH2
Compound NP-017753	SLC28A2
Compound NP-017753	MMP13
Compound NP-017753	MMP1
Compound NP-017753	MMP7
Compound NP-017753	MMP8
Compound NP-017753	ADK
Compound NP-017753	PDE5A
Compound NP-017753	SLC29A1
Compound NP-017753	SELE
Compound NP-017753	ADORA2B
Compound NP-017753	YARS
Compound NP-017753	MMP9
Compound NP-017753	HRAS
Compound NP-017753	HSP90AA1
Arjungenin	AKR1B10
Arjungenin	PTPN1
Arjungenin	HSD11B1
Arjungenin	PTPN2
Arjungenin	PTGER2
Arjungenin	POLB
Arjungenin	PLA2G1B
Arjungenin	CDC25B
Arjungenin	RORC
Arjungenin	PTPRF
Arjungenin	ACP1
Arjungenin	ESR2
Arjungenin	PDE4D
Arjungenin	PTGER1
Arjungenin	PTGER4
Arjungenin	CD81
Arjungenin	SERPINA6
Arjungenin	SHBG
Arjungenin	G6PD
Arjungenin	PTGFR
Arjungenin	CDC25A
Arjungenin	FNTA
Arjungenin	PTGIR
Arjungenin	PTGER3
Arjungenin	TERT
Arjungenin	FABP1
Arjungenin	NOS2
Arjungenin	CYP17A1
Arjungenin	PTGES
Arjungenin	LTB4R
Arjungenin	ITGAV
Arjungenin	SCD
Arjungenin	CES2
Arjungenin	PTGDR2
Arjungenin	FDFT1
Arjungenin	TNF
Arjungenin	SLC6A4
Arjungenin	NPC1L1
Arjungenin	IDO1
Arjungenin	RORA
Arjungenin	PTGDR
Arjungenin	PTPN6
Arjungenin	NR1H3
Arjungenin	PTGS2
Arjungenin	AR
Arjungenin	PPARA
Arjungenin	PPARD
Arjungenin	ITGA2B
Arjungenin	SIGMAR1
Arjungenin	THRA
Arjungenin	THRB
Arjungenin	F10
Arjungenin	GPBAR1
Arjungenin	CYP51A1
Arjungenin	CYP19A1
Arjungenin	PDE5A
madecassic acid	AKR1B10
madecassic acid	PTPN1
madecassic acid	HSD11B1
madecassic acid	PTPN2
madecassic acid	PTGER2
madecassic acid	POLB
madecassic acid	PLA2G1B
madecassic acid	CDC25B
madecassic acid	RORC
madecassic acid	PTPRF
madecassic acid	ACP1
madecassic acid	ESR2
madecassic acid	PDE4D
madecassic acid	PTGER1
madecassic acid	PTGER4
madecassic acid	CD81
madecassic acid	SERPINA6
madecassic acid	SHBG
madecassic acid	G6PD
madecassic acid	PTGFR
madecassic acid	CDC25A
madecassic acid	FNTA
madecassic acid	PTGIR
madecassic acid	PTGER3
madecassic acid	TERT
madecassic acid	FABP1
madecassic acid	NOS2
madecassic acid	CYP17A1
madecassic acid	PTGES
madecassic acid	LTB4R
madecassic acid	ITGAV
madecassic acid	SCD
madecassic acid	CES2
madecassic acid	PTGDR2
madecassic acid	FDFT1
madecassic acid	TNF
madecassic acid	SLC6A4
madecassic acid	NPC1L1
madecassic acid	IDO1
madecassic acid	RORA
madecassic acid	PTGDR
madecassic acid	PTPN6
madecassic acid	NR1H3
madecassic acid	PTGS2
madecassic acid	AR
madecassic acid	PPARA
madecassic acid	PPARD
madecassic acid	ITGA2B
madecassic acid	SIGMAR1
madecassic acid	THRA
madecassic acid	THRB
madecassic acid	F10
madecassic acid	GPBAR1
madecassic acid	CYP51A1
madecassic acid	CYP19A1
madecassic acid	PDE5A
2-Pentenoic acid	POLB
2-Pentenoic acid	UGT2B7
2-Pentenoic acid	CDC25B
2-Pentenoic acid	SRD5A2
2-Pentenoic acid	CDC25A
2-Pentenoic acid	HSD11B1
2-Pentenoic acid	FNTA
2-Pentenoic acid	NOS2
2-Pentenoic acid	PRKCH
2-Pentenoic acid	CYP19A1
2-Pentenoic acid	SHBG
2-Pentenoic acid	TNF
2-Pentenoic acid	ATP12A
2-Pentenoic acid	NPC1L1
2-Pentenoic acid	SERPINA6
2-Pentenoic acid	SIGMAR1
2-Pentenoic acid	CYP17A1
2-Pentenoic acid	ESR1
2-Pentenoic acid	ESR2
2-Pentenoic acid	NR3C1
2-Pentenoic acid	KMT5A
2-Pentenoic acid	AR
2-Pentenoic acid	IMPDH2
2-Pentenoic acid	ADORA3
2-Pentenoic acid	MAPK3
2-Pentenoic acid	PTPN1
2-Pentenoic acid	TAS2R31
2-Pentenoic acid	PTPN11
2-Pentenoic acid	BCHE
2-Pentenoic acid	RORA
2-Pentenoic acid	PTGS2
2-Pentenoic acid	SLC6A3
2-Pentenoic acid	NR3C2
2-Pentenoic acid	RORC
2-Pentenoic acid	PTGES
2-Pentenoic acid	LTB4R
2-Pentenoic acid	CPA1
PLATYPHYLLENONE	POLB
PLATYPHYLLENONE	UGT2B7
PLATYPHYLLENONE	CDC25B
PLATYPHYLLENONE	SRD5A2
PLATYPHYLLENONE	CDC25A
PLATYPHYLLENONE	HSD11B1
PLATYPHYLLENONE	FNTA
PLATYPHYLLENONE	NOS2
PLATYPHYLLENONE	PRKCH
PLATYPHYLLENONE	CYP19A1
PLATYPHYLLENONE	SHBG
PLATYPHYLLENONE	TNF
PLATYPHYLLENONE	ATP12A
PLATYPHYLLENONE	NPC1L1
PLATYPHYLLENONE	SERPINA6
PLATYPHYLLENONE	SIGMAR1
PLATYPHYLLENONE	CYP17A1
PLATYPHYLLENONE	ESR1
PLATYPHYLLENONE	ESR2
PLATYPHYLLENONE	NR3C1
PLATYPHYLLENONE	KMT5A
PLATYPHYLLENONE	AR
PLATYPHYLLENONE	IMPDH2
PLATYPHYLLENONE	ADORA3
PLATYPHYLLENONE	MAPK3
PLATYPHYLLENONE	PTPN1
PLATYPHYLLENONE	TAS2R31
PLATYPHYLLENONE	PTPN11
PLATYPHYLLENONE	BCHE
PLATYPHYLLENONE	RORA
PLATYPHYLLENONE	PTGS2
PLATYPHYLLENONE	SLC6A3
PLATYPHYLLENONE	NR3C2
PLATYPHYLLENONE	RORC
PLATYPHYLLENONE	PTGES
PLATYPHYLLENONE	LTB4R
PLATYPHYLLENONE	CPA1
Cryptotanshinone	AKR1B1
Cryptotanshinone	ACHE
Cryptotanshinone	CES1
Cryptotanshinone	CES2
Cryptotanshinone	STAT3
Cryptotanshinone	PTPN6
Cryptotanshinone	PTPN11
Cryptotanshinone	IDO1
Cryptotanshinone	TDP2
Cryptotanshinone	MALT1
Cryptotanshinone	KDM4E
Cryptotanshinone	CDC25B
Cryptotanshinone	CNR2
Cryptotanshinone	CHRM2
Cryptotanshinone	CHRM1
Cryptotanshinone	CHRM3
Cryptotanshinone	PARP1
Cryptotanshinone	PTPN1
Cryptotanshinone	DUSP1
Cryptotanshinone	TGM2
Cryptotanshinone	F13A1
Cryptotanshinone	MAPK10
Cryptotanshinone	KDR
Cryptotanshinone	ADORA1
Cryptotanshinone	ADORA2A
Cryptotanshinone	TOP1
Cryptotanshinone	EPHX2
Cryptotanshinone	PTPRC
Cryptotanshinone	MTNR1A
Cryptotanshinone	MTNR1B
Cryptotanshinone	NPY5R
Cryptotanshinone	DUSP3
Cryptotanshinone	ICAM1
Cryptotanshinone	SELE
Cryptotanshinone	SCN9A
Cryptotanshinone	KIF11
Cryptotanshinone	KDM4C
Cryptotanshinone	PDE5A
Cryptotanshinone	LIPE
Cryptotanshinone	CYP19A1
Cryptotanshinone	PTK2
Cryptotanshinone	CYP17A1
Cryptotanshinone	CSF1R
Cryptotanshinone	ADORA2B
Cryptotanshinone	TOP2A
Cryptotanshinone	CTSC
Cryptotanshinone	CTSK
Cryptotanshinone	CTSL
Cryptotanshinone	GRM5
Cryptotanshinone	TLR9
Cryptotanshinone	TNKS2
Cryptotanshinone	CDK5R1
Cryptotanshinone	HTR2A
Cryptotanshinone	HTR2C
Cryptotanshinone	TYK2
Cryptotanshinone	SIRT2
Cryptotanshinone	FAP
Cryptotanshinone	LRRK2
Cryptotanshinone	PTGS1
Cryptotanshinone	PTGS2
Cryptotanshinone	NAAA
Cryptotanshinone	GSK3B
Cryptotanshinone	PDE4B
Cryptotanshinone	GSK3A
Cryptotanshinone	PDE7A
Cryptotanshinone	ADRA2A
Cryptotanshinone	EGFR
Eudesmin	PTAFR
Eudesmin	MCL1
Eudesmin	ALOX5
Eudesmin	SOAT2
Eudesmin	SHBG
Eudesmin	MAPK9
Eudesmin	SLC6A4
Eudesmin	SOAT1
Eudesmin	SLC5A2
Eudesmin	GSK3B
Eudesmin	HIF1A
Eudesmin	CFD
Eudesmin	BRD4
Eudesmin	PDE10A
Piperine	MAOB
Piperine	SIGMAR1
Piperine	ACACB
Piperine	PI4KB
Piperine	PI4KA
Piperine	ADORA2A
Piperine	STS
Piperine	CSF1R
Piperine	FAAH
Piperine	PFKFB3
Piperine	NAAA
Piperine	ASAH1
Piperine	TRPM8
Piperine	ADORA3
Piperine	PDE4D
Piperine	PARP1
Piperine	CTSL
Piperine	CTSB
Piperine	DGAT1
Piperine	AURKB
Piperine	CDK1
Piperine	SCN9A
Piperine	AURKA
Piperine	ADORA1
Piperine	EDNRA
Piperine	DBF4
Piperine	CDC7
Piperine	ACHE
Piperine	DRD2
Piperine	CHEK2
Piperine	PDE7A
Piperine	RPS6KB1
Piperine	SLC5A1
Piperine	NAMPT
Piperine	MDM2
Piperine	GPR119
Piperine	XDH
Piperine	NTRK1
Piperine	SOAT1
Piperine	CTSV
Piperine	TOP2A
Piperine	RPS6KA3
Piperine	S1PR1
Piperine	ABL1
Piperine	LCK
Piperine	HPGD
Piperine	EPHX2
Piperine	PKM
Piperine	IKBKB
Piperine	BACE2
Piperine	DPP4
Piperine	PDE10A
Piperine	AVPR1A
Piperine	CYP11B1
Piperine	MAPKAPK2
Piperine	CYP11B2
Piperine	MKNK2
Piperine	DNM1
Piperine	ADORA2B
Piperine	F2R
Piperine	CFTR
Piperine	CRHR1
Piperine	F2
Piperine	CCNE2
Piperine	CXCR2
Piperine	NR3C1
Piperine	MAPK8
Piperine	MTOR
Piperine	PTP4A3
Piperine	LRRK2
Piperine	KIT
Piperine	PDGFRA
Piperine	ADRA1B
Piperine	SRC
Piperine	PTK2
Piperine	JAK2
Piperine	ROCK2
Piperine	ROCK1
Piperine	HSP90AA1
Piperine	PRKACA
Piperine	SCD
Piperine	AGTR1
Piperine	PRCP
Piperine	MET
Piperine	NPY1R
Piperine	PRF1
Piperine	KDM4E
Piperine	KDM5C
Piperine	ADAMTS4
Piperine	CDK2
Piperine	CCNA2
Piperine	CDK4
Piperine	KDM4A
Piperine	KDM4D
Piperine	KDM4C
Quillaic acid	PTPN1
Quillaic acid	CD81
Quillaic acid	AKR1B10
Quillaic acid	HSD11B1
Quillaic acid	POLB
Quillaic acid	PTPN2
Quillaic acid	PLA2G1B
Quillaic acid	CDC25B
Quillaic acid	RORC
Quillaic acid	PTPRF
Quillaic acid	ACP1
Quillaic acid	PDE4D
Quillaic acid	PTGES
Quillaic acid	NOS2
Quillaic acid	PREP
Quillaic acid	LTB4R
Quillaic acid	AR
Quillaic acid	FABP1
Quillaic acid	PPARG
Quillaic acid	PPARA
Quillaic acid	PPARD
Quillaic acid	PTPN6
Quillaic acid	ESR2
Quillaic acid	CES2
Quillaic acid	FNTA
Quillaic acid	FABP4
Quillaic acid	FABP3
Quillaic acid	FABP5
Quillaic acid	ALOX5
Quillaic acid	PTGER2
Quillaic acid	PTGS2
Quillaic acid	HSD11B2
Quillaic acid	PRKCH
Quillaic acid	PTPN11
Quillaic acid	FAAH
Quillaic acid	CYP19A1
Quillaic acid	NR3C1
Quillaic acid	SERPINA6
Quillaic acid	SHBG
Quillaic acid	G6PD
Quillaic acid	CYP51A1
Quillaic acid	CDC25A
Quillaic acid	PTGER4
Quillaic acid	HMGCR
Quillaic acid	PTGS1
Quillaic acid	PTGER1
Quillaic acid	TERT
Quillaic acid	NPC1L1
Quillaic acid	SIGMAR1
Quillaic acid	CYP17A1
Quillaic acid	NR1H4
Quillaic acid	PTGDR2
Quillaic acid	GPBAR1
Quillaic acid	PGR
Quillaic acid	PTGIR
Quillaic acid	SCD
Quillaic acid	SLC10A2
Quillaic acid	SLC10A1
Quillaic acid	NR1H3
Quillaic acid	ESR1
Quillaic acid	TLR9
Quillaic acid	MMP3
Quillaic acid	MMP1
Quillaic acid	MMP2
Quillaic acid	TOP1
Quillaic acid	TOP2A
Quillaic acid	PTGDR
Quillaic acid	ALOX5AP
Quillaic acid	AGTR1
Quillaic acid	ITGAV
Quillaic acid	PTGFR
Quillaic acid	EDNRA
Quillaic acid	ITGB1
Quillaic acid	GRIK2
Quillaic acid	CCKBR
Quillaic acid	NR3C2
Quillaic acid	TRPM8
Quillaic acid	HDAC1
Quillaic acid	FFAR1
Quillaic acid	SRD5A2
Quillaic acid	CYSLTR1
Quillaic acid	CHRM2
Quillaic acid	PLA2G4A
Gymnestrogenin	PTPN1
Gymnestrogenin	BCHE
Gymnestrogenin	ESR1
Gymnestrogenin	SLC6A4
Gymnestrogenin	AR
Gymnestrogenin	NR1I3
Gymnestrogenin	NR1H3
Gymnestrogenin	CHRM2
Gymnestrogenin	ACHE
Gymnestrogenin	CYP2C19
Gymnestrogenin	CYP19A1
Gymnestrogenin	NPC1L1
Gymnestrogenin	RORC
Gymnestrogenin	SLC6A2
Gymnestrogenin	HMGCR
Gymnestrogenin	CYP17A1
Gymnestrogenin	SREBF2
Gymnestrogenin	HSD11B1
Gymnestrogenin	ESR2
Gymnestrogenin	FNTA
Gymnestrogenin	SHBG
Gymnestrogenin	CES2
Gymnestrogenin	SQLE
Gymnestrogenin	CYP51A1
Gymnestrogenin	PREP
Gymnestrogenin	PTPN6
Gymnestrogenin	ATP12A
Gymnestrogenin	P2RX3
Gymnestrogenin	G6PD
Gymnestrogenin	AKR1B10
Gymnestrogenin	ACVRL1
Gymnestrogenin	CDC25B
Gymnestrogenin	CCR1
Gymnestrogenin	GSK3B
Gymnestrogenin	GSK3A
Gymnestrogenin	PTGES
Gymnestrogenin	TTL
5-O-methylvisammioside	ADORA3
5-O-methylvisammioside	SLC29A1
5-O-methylvisammioside	ADORA2A
5-O-methylvisammioside	ADORA2B
5-O-methylvisammioside	UPP1
5-O-methylvisammioside	SLC28A2
5-O-methylvisammioside	SLC5A2
5-O-methylvisammioside	MAP2K1
5-O-methylvisammioside	SLC2A1
5-O-methylvisammioside	ADK
5-O-methylvisammioside	AKR1B1
5-O-methylvisammioside	F3
5-O-methylvisammioside	HK2
5-O-methylvisammioside	HK1
5-O-methylvisammioside	SLC5A1
5-O-methylvisammioside	ADORA1
5-O-methylvisammioside	SLC5A11
5-O-methylvisammioside	P2RY12
5-O-methylvisammioside	HSPA5
5-O-methylvisammioside	GAPDH
5-O-methylvisammioside	HSPA8
5-O-methylvisammioside	TOP1
5-O-methylvisammioside	LGALS3
5-O-methylvisammioside	LGALS9
5-O-methylvisammioside	GBA
5-O-methylvisammioside	MMP3
5-O-methylvisammioside	MMP9
5-O-methylvisammioside	MMP1
5-O-methylvisammioside	ADAM17
5-O-methylvisammioside	GRIK1
5-O-methylvisammioside	PYGM
5-O-methylvisammioside	MME
5-O-methylvisammioside	ECE1
5-O-methylvisammioside	LGALS7
5-O-methylvisammioside	FGFR1
5-O-methylvisammioside	MAPK14
5-O-methylvisammioside	CDK2
5-O-methylvisammioside	CDK1
5-O-methylvisammioside	JAK2
5-O-methylvisammioside	NADK
5-O-methylvisammioside	CA2
5-O-methylvisammioside	CA1
5-O-methylvisammioside	CA12
5-O-methylvisammioside	CA9
Polyporenic acid C	TOP2A
Polyporenic acid C	PTPN1
Polyporenic acid C	PTGES
Polyporenic acid C	NR3C1
Polyporenic acid C	AR
Polyporenic acid C	PTPN2
Polyporenic acid C	NOS2
Polyporenic acid C	TNF
Polyporenic acid C	FNTA
Polyporenic acid C	NR1H3
Polyporenic acid C	ESR1
Polyporenic acid C	ESR2
Polyporenic acid C	PPARA
Polyporenic acid C	VDR
Polyporenic acid C	PTGER2
Polyporenic acid C	PPARG
Polyporenic acid C	HSD11B1
Polyporenic acid C	ALOX5
Polyporenic acid C	PPARD
Polyporenic acid C	PREP
Polyporenic acid C	POLB
Polyporenic acid C	PDE4D
Polyporenic acid C	CYSLTR1
Polyporenic acid C	RORC
Polyporenic acid C	PTPRF
Polyporenic acid C	ACP1
Polyporenic acid C	AKR1B10
Polyporenic acid C	NR3C2
Polyporenic acid C	CYP19A1
Polyporenic acid C	PTGER4
Polyporenic acid C	PLA2G1B
Polyporenic acid C	SHBG
Polyporenic acid C	PTGDR
Polyporenic acid C	HMGCR
Polyporenic acid C	SERPINA6
Polyporenic acid C	AGTR1
Polyporenic acid C	FAAH
Polyporenic acid C	CDC25B
Polyporenic acid C	ITGB1
Polyporenic acid C	SERPINE1
Polyporenic acid C	BACE1
Polyporenic acid C	G6PD
Polyporenic acid C	CYP51A1
Polyporenic acid C	MDM2
Polyporenic acid C	CDC25A
Polyporenic acid C	HSD11B2
Polyporenic acid C	PTPN6
Polyporenic acid C	CCR1
Polyporenic acid C	CD81
Polyporenic acid C	PTGDR2
Polyporenic acid C	PLEC
Polyporenic acid C	PGR
Polyporenic acid C	S1PR2
Polyporenic acid C	SRD5A2
Polyporenic acid C	MMP3
Polyporenic acid C	MMP2
Polyporenic acid C	BCHE
Polyporenic acid C	PLA2G4A
Polyporenic acid C	FABP4
Polyporenic acid C	PTGER1
Polyporenic acid C	SLC10A2
Polyporenic acid C	CCKBR
Polyporenic acid C	ITGAV
Polyporenic acid C	MIF
Polyporenic acid C	KCNH2
Polyporenic acid C	MMP13
Polyporenic acid C	MMP1
Polyporenic acid C	MMP7
Polyporenic acid C	NPC1L1
Polyporenic acid C	CYP17A1
Polyporenic acid C	ALOX5AP
Polyporenic acid C	PTPN11
Polyporenic acid C	PTGER3
Polyporenic acid C	FKBP1A
Polyporenic acid C	GCGR
Polyporenic acid C	NTSR1
Polyporenic acid C	LTB4R
Polyporenic acid C	ITGB7
Polyporenic acid C	HPGDS
Polyporenic acid C	MAPK10
Polyporenic acid C	HAO1
Polyporenic acid C	PYGL
Polyporenic acid C	CDK9
Polyporenic acid C	PTGS2
Polyporenic acid C	FABP1
Polyporenic acid C	P2RY12
Polyporenic acid C	EDNRB
Polyporenic acid C	EDNRA
Polyporenic acid C	ITGA4
Polyporenic acid C	UBLCP1
Polyporenic acid C	SGK1
Polyporenic acid C	MCL1
Polyporenic acid C	ITGA2B
Polyporenic acid C	FKBP5
Polyporenic acid C	MMP9
Polyporenic acid C	FKBP4
Polyporenic acid C	ACE
Polyporenic acid C	MMP14
Polyporenic acid C	HSP90AA1
Polyporenic acid C	MMP12
panaxatriol	CYP19A1
panaxatriol	SHH
panaxatriol	CYP51A1
panaxatriol	CCR1
panaxatriol	RASGRP3
panaxatriol	PTGES
panaxatriol	NR1I2
panaxatriol	MDM2
panaxatriol	PDE3A
panaxatriol	PDE3B
panaxatriol	PTGS1
panaxatriol	PTGS2
panaxatriol	MAPK14
panaxatriol	ALK
panaxatriol	NOS2
panaxatriol	CNR1
panaxatriol	FNTA
panaxatriol	PGGT1B
panaxatriol	GRM1
panaxatriol	CXCR1
panaxatriol	SMO
panaxatriol	F10
panaxatriol	AVPR1A
panaxatriol	HCRTR2
panaxatriol	HCRTR1
panaxatriol	MTNR1A
panaxatriol	MTNR1B
panaxatriol	ADORA1
panaxatriol	ADORA2A
panaxatriol	GSK3A
panaxatriol	PIK3CB
panaxatriol	EZH2
panaxatriol	GSK3B
panaxatriol	MTOR
panaxatriol	APP
panaxatriol	MET
panaxatriol	PDE2A
panaxatriol	PDE4B
panaxatriol	SLC6A2
panaxatriol	TACR2
panaxatriol	SLC6A3
panaxatriol	CNR2
panaxatriol	MAPK8
panaxatriol	CDK9
panaxatriol	PIK3CA
panaxatriol	PDGFRB
panaxatriol	KIT
panaxatriol	KDR
panaxatriol	CRHR1
panaxatriol	CCNC
panaxatriol	LSS
panaxatriol	ACACB
panaxatriol	CDK8
panaxatriol	DGAT1
panaxatriol	IL6ST
panaxatriol	PDE10A
panaxatriol	S1PR3
panaxatriol	S1PR1
panaxatriol	GRM5
panaxatriol	BACE1
panaxatriol	CCND3
panaxatriol	KCNA3
panaxatriol	EGFR
panaxatriol	EPHX2
panaxatriol	TACR1
panaxatriol	AKR1C3
panaxatriol	ITGAL
panaxatriol	CHRM2
panaxatriol	CHRM1
panaxatriol	GRIN2A
panaxatriol	NR3C1
panaxatriol	ROCK2
panaxatriol	PRKDC
panaxatriol	ROCK1
panaxatriol	GRIA2
panaxatriol	CHEK1
panaxatriol	CAPN2
panaxatriol	PIK3CD
panaxatriol	PIK3CG
panaxatriol	TRPV1
panaxatriol	IMPDH1
panaxatriol	IMPDH2
panaxatriol	ACKR3
panaxatriol	PRKCB
panaxatriol	NR3C2
panaxatriol	PGR
panaxatriol	DRD2
panaxatriol	PFKFB3
panaxatriol	PGGT1B
panaxatriol	SLC16A1
panaxatriol	CCNT1
panaxatriol	FAAH
panaxatriol	CDK2
panaxatriol	MAPK1
panaxatriol	PIK3C3
panaxatriol	PDPK1
panaxatriol	PYGL
panaxatriol	SYK
panaxatriol	NTRK1
panaxatriol	JAK2
Isobavachalcone	CYP19A1
Isobavachalcone	AKR1B1
Isobavachalcone	CHRNA7
Isobavachalcone	ALOX5
Isobavachalcone	PDPK1
Isobavachalcone	NOS2
Isobavachalcone	EGFR
Isobavachalcone	F3
Isobavachalcone	TERT
Isobavachalcone	ALDH2
Isobavachalcone	MAOB
Isobavachalcone	BACE1
Isobavachalcone	MAOA
Isobavachalcone	KCNA3
Isobavachalcone	PTPN1
Isobavachalcone	SNCA
Isobavachalcone	ABCG2
Isobavachalcone	AKR1C3
Isobavachalcone	ALOX15
Isobavachalcone	APP
Isobavachalcone	DHODH
Isobavachalcone	AKT1
Isobavachalcone	TUBB1
Isobavachalcone	ACHE
Isobavachalcone	ODC1
Isobavachalcone	CTSL
Isobavachalcone	F10
Enoxolone	PRKCH
Enoxolone	HSD11B2
Enoxolone	PTPN11
Enoxolone	HSD11B1
Enoxolone	AKR1B10
Enoxolone	AR
Enoxolone	PTPN1
Enoxolone	PTPN2
Enoxolone	PTGES
Enoxolone	CES2
Enoxolone	CDC25A
Enoxolone	CYP19A1
Enoxolone	NPC1L1
Enoxolone	SERPINA6
Enoxolone	SIGMAR1
Enoxolone	SHBG
Enoxolone	CYP17A1
Enoxolone	PGR
Enoxolone	BACE1
Enoxolone	NOS2
Enoxolone	NR3C1
Enoxolone	BCHE
Enoxolone	RORA
Enoxolone	ALOX5
Enoxolone	FNTA
Enoxolone	MAPK3
Enoxolone	SLC6A3
Enoxolone	POLB
Enoxolone	IDO1
Enoxolone	ADORA3
Enoxolone	PTPN6
Enoxolone	ESR2
Enoxolone	NR1H3
Enoxolone	SRD5A2
Enoxolone	CES1
Enoxolone	PLA2G1B
Enoxolone	CDC25B
Enoxolone	TERT
Enoxolone	FABP1
Enoxolone	RORC
Enoxolone	PTPRF
Enoxolone	ACP1
Enoxolone	NR3C2
Enoxolone	PDE4D
Enoxolone	NR1I2
Enoxolone	HSD17B3
Enoxolone	SCD
Enoxolone	NR1I3
Enoxolone	PPARG
Enoxolone	ESR1
Enoxolone	G6PD
Enoxolone	CYP51A1
Enoxolone	TOP1
Enoxolone	HSD17B2
Enoxolone	TNF
Enoxolone	PPARA
Enoxolone	PPARD
Enoxolone	FDFT1
Enoxolone	TOP2A
Enoxolone	PREP
Enoxolone	FABP4
Enoxolone	GPBAR1
Enoxolone	HMGCR
Enoxolone	FAAH
Enoxolone	PTGS1
Enoxolone	PTGER2
Enoxolone	FABP3
Enoxolone	FABP5
Enoxolone	CD81
Enoxolone	SRD5A1
Enoxolone	SLC6A4
Enoxolone	PTGER1
Enoxolone	CYP2C19
Enoxolone	AKR1C2
Enoxolone	AKR1C1
Enoxolone	EPHA2
Enoxolone	IL6
Enoxolone	GLUL
Enoxolone	PTGER4
Enoxolone	HAO1
Enoxolone	LTB4R
Enoxolone	ALOX5AP
Enoxolone	FFAR1
Enoxolone	SLC10A2
Enoxolone	MMP3
Enoxolone	MMP1
Enoxolone	MMP2
Enoxolone	PTGDR2
Enoxolone	SAE1
Calycanthine	TACR1
Calycanthine	HTR2A
Calycanthine	OPRM1
Calycanthine	HTR5A
Calycanthine	DRD5
Calycanthine	HTR1E
Calycanthine	KCNA5
Calycanthine	HTR2C
Calycanthine	KCNN4
Calycanthine	BCHE
Calycanthine	SLC6A2
Calycanthine	SLC6A4
Calycanthine	HRH4
Calycanthine	DRD2
Calycanthine	SCN4A
Calycanthine	ROCK2
Calycanthine	ROCK1
Calycanthine	CCR3
Calycanthine	SIGMAR1
Calycanthine	JAK1
Calycanthine	JAK2
Calycanthine	IRAK4
Calycanthine	CDK2
Calycanthine	SLC6A3
Calycanthine	OPRK1
Calycanthine	PIM1
Calycanthine	PIM2
Calycanthine	HTR3A
Alisol G	CES2
Alisol G	NR1H3
Alisol G	CYP19A1
Alisol G	HSD11B1
Alisol G	SHBG
Alisol G	FNTA
Alisol G	PTPN1
Alisol G	CYP17A1
Alisol G	SERPINA6
Alisol G	SLC6A4
Alisol G	G6PD
Alisol G	AR
Alisol G	ESR2
Alisol G	PDE4D
Alisol G	AKR1B10
Alisol G	HMGCR
Alisol G	FAAH
Alisol G	NR3C1
Alisol G	PTPRF
Alisol G	CYP51A1
Alisol G	FDFT1
Alisol G	PTGES
Alisol G	PPARA
Alisol G	PPARD
Alisol G	CDC25B
Alisol G	PTPN6
Alisol G	TERT
Alisol G	FABP4
Alisol G	FABP3
[truncated: 690 more rows]

## Sheet: 去重
Supplementary Table 2. a total of 675 related targets of Chaga compounds
Target
ACE	RORC	PDE1B
REN	ACP1	GRM2
SLC1A2	G6PD	LRRK2
F2	CYP51A1	PDE10A
LTA4H	IMPDH1	CXCR2
NR1H4	SLC5A1	PDE7A
ITGA2B	SELE	MTNR1A
SIRT3	YARS	TGM2
SIRT2	PTGER2	NOS1
PARP1	PTGER1	KDM1A
HCAR2	PTGER4	NR3C2
IKBKB	CD81	NR3C1
KDM5C	SERPINA6	PGR
KDM4B	SHBG	GPR139
KDM5B	PTGFR	PSEN2
KDM4A	PTGIR	CHRNA7
KDM4C	PTGER3	TGFBR1
CHRNA4	FABP1	MMP8
CDC25B	LTB4R	CACNA2D1
DDO	ITGAV	PARP2
SLC22A6	FDFT1	ABAT
FYN	SLC6A4	MIF
LCK	NPC1L1	HDAC6
ADORA1	RORA	F10
ADORA2A	PTGDR	PIK3CB
ADORA3	PTPN6	SLC5A2
DPP4	SIGMAR1	SLC25A20
ADK	THRA	GSR
HSPA8	THRB	FFAR1
HSPA5	GPBAR1	PPP5C
ADA	SRD5A2	PPP1CA
AHCY	ATP12A	ERN1
GAPDH	KMT5A	PDGFRB
EHMT1	MAPK3	FLT4
EHMT2	PTPN11	INSR
MCL1	BCHE	CDK2
SETD7	TDP2	PLK4
AMD1	MALT1	TEK
EGFR	CNR2	MAP3K8
SRM	CHRM2	BRAF
PDCD4	CHRM1	EPHB4
SRC	CHRM3	FGR
ADORA2B	DUSP1	LYN
MAPK1	F13A1	SQLE
SLC29A1	NPY5R	ERBB2
PNP	DUSP3	CCNE1
SETD2	ICAM1	PTK2B
CARM1	SCN9A	TNNC1
PRMT1	KIF11	HSD17B3
DOT1L	CSF1R	CA5B
GRK1	CTSC	CYP1A2
P2RY1	CTSK	SNCA
P2RY11	CTSL	VEGFA
MTAP	FAP	FGF1
ROCK2	PDE4B	FGF2
PRKACA	SOAT2	HPSE
SMS	SOAT1	SSTR5
FBP1	CFD	SSTR2
FHIT	BRD4	SSTR4
CDA	ACACB	SSTR1
KMT2A	PI4KB	SSTR3
SUV39H1	PI4KA	PDE4D
DNMT1	STS	TYMS
INMT	ASAH1	CDK9
SMYD2	CTSB	TK1
EZH2	DGAT1	PTGES
EZH1	DBF4	HEXA
SETDB1	DRD2	HEXB
PNMT	CHEK2	PTPN1
DNMT3B	NAMPT	PTPN2
MAPKAPK2	MDM2	PIN1
HSPA1A	GPR119	HK2
RARS	CTSV	HK1
CA2	S1PR1	FOLH1
CA1	ABL1	LGALS3
CA12	HPGD	LGALS9
CA9	PKM	SERPINE1
OGA	BACE2	PYGM
CCND1	AVPR1A	DTYMK
CA14	CYP11B1	GGH
FUCA1	CYP11B2	CASP3
HSD17B1	MKNK2	CASP6
PIM1	F2R	CASP7
GBA	MTOR	CASP8
GAA	PTP4A3	CASP2
MARS	ADRA1B	CES1
GSK3B	ROCK1	CES2
PRMT7	AGTR1	CDC25A
PARG	PRCP	PTPRF
IDO1	NPY1R	STAT3
SLC28A2	PRF1	PTPN22
IARS	ADAMTS4	ADAM17
DAO	CCNA2	PBRM1
AKR1B1	CDK4	SMARCA4
NOX4	KDM4D	PTPRC
APP	FABP3	PIK3CA
PLG	FABP5	LIPE
CYP1B1	SLC10A2	SRD5A1
ABCC1	SLC10A1	KCNA3
CDK5R1	ALOX5AP	MAPT
TERT	ITGB1	DYRK1A
PTPRS	GRIK2	MAPK14
XDH	CCKBR	PGD
CA7	HDAC1	MMP14
CA4	CYSLTR1	BCL2
ALOX5	PLA2G4A	STAT1
FLT3	NR1I3	KCNH2
ABCG2	SREBF2	ST3GAL3
ESR2	P2RX3	FUT7
MAOA	ACVRL1	FUT4
CCNB3	CCR1	GABRA1
SYK	TTL	HIF1A
TTR	UPP1	KLK1
AKR1B10	MAP2K1	KLK2
TNKS2	SLC2A1	DNM1
TNKS	SLC5A11	TAS2R31
ABCB1	P2RY12	PGF
ESR1	GRIK1	SELP
OPRD1	LGALS7	SLC5A4
GLO1	FGFR1	NQO2
MMP9	NADK	TLR4
MMP2	PLEC	AKR1C4
MMP12	S1PR2	CYP2C9
CD38	FKBP1A	CYP3A4
TOP1	GCGR	CYP2C19
ARG1	NTSR1	ELANE
AMY1A	ITGB7	F3
GRK6	HPGDS	HSD11B1
PLA2G2A	HAO1	NFE2L2
IGF1R	EDNRB	TPMT
KIT	ITGA4	TUBB1
CYP19A1	UBLCP1	POLA1
ACHE	SGK1	POLB
PTGS2	FKBP5	KDM3A
CDK6	FKBP4	KDM2A
CSNK2A1	SHH	KDM6B
CFTR	RASGRP3	FTO
BACE1	NR1I2	NGFR
CBR1	PDE3A	PTGDR2
HSD17B2	PDE3B	EP300
AR	CNR1	NAT1
ST6GAL1	SMO	ALPG
NOS2	PDE2A	PLAA
GPR35	CCNC	TNF
DAPK1	LSS	RPS6KA3
KDM4E	CDK8	NMUR2
ALOX15	IL6ST	ADRA2A
CDK1	S1PR3	PDE5A
ALOX12	CCND3	ADRA2C
AVPR2	ITGAL	ERCC5
AURKB	GRIN2A	FEN1
DRD4	PRKDC	TACR2
MPO	GRIA2	PRKCD
PIK3R1	CHEK1	SLC6A3
PYGL	CAPN2	APEX1
PTK2	PIK3CD	KAT2B
KDR	PIK3CG	NOS3
MMP13	TRPV1	ADAMTS5
MMP3	ACKR3	MAPK10
CA3	PRKCB	RGS4
PLK1	SLC16A1	JAK1
CA6	CCNT1	TYK2
PKN1	PIK3C3	MCHR1
MET	PDPK1	CDC7
NEK2	DHODH	NUDT1
CA13	ODC1	MAP3K14
CXCR1	EPHA2	HRAS
CAMK2B	IL6	MMP7
ALK	GLUL	EPHX2
AKT1	OPRM1	MME
NEK6	HTR5A	TYMP
PLA2G1B	DRD5	IGFBP3
CA5A	HTR1E	HSP90AA1
AXL	KCNA5	ECE1
NUAK1	KCNN4	EDNRA
AKR1C2	HRH4	LGALS4
AKR1C1	SCN4A	LGALS8
AKR1C3	CCR3	SLC28A3
SLC6A2	IRAK4	CYP1A1
HTR2A	OPRK1	RELA
HTR2C	HTR3A	TUBB3
PTGS1	MAST3	AHR
MAOB	PER2	CCNE2
TBXAS1	CHUK	TOP2A
MGAM	LIMK2	IKBKG
ESRRB	GABRB3	HDAC4
PFKFB3	GABRA2	MYLK
ALDH2	RET	ADCY5
ESRRA	CYP24A1	PIM2
NTRK1	KEAP1	PIM3
TYR	HNF4A	TLR9
IL2	ENPP2	RPS6KA5
PGK1	PRKAG1	MAPK8
MGLL	PSEN1	MAPK9
FLT1	NR1H2	IMPDH2
GRM5	CYP27B1	NOTUM
GRM1	INCENP	GSK3A
TACR1	TTK	NISCH
MMP1	MAP2	KCNMA1
FNTA	CHRM4	NEK1
SLC5A7	CHRM5	HDAC7
NAAA	HSP90AB1	HMGCR
TRPM8	SORD	MMP16
CRHR1	CHKA	PTAFR
PDGFRA	PDK1	PPM1B
HCRTR2	LIMK1	PPP1CC
HCRTR1	GLRA1	PPP2CA
PON1	MDM4	PPP2R5A
HTR7	CHDH	BCL2L1
CYP17A1	FGF21	HSD11B2
UTS2R	SLC6A12	SAE1
P2RX7	MECP2	HAO2
MTNR1B	PRKAA1	CCR2
PRKCG	PRKAA2	CDC25C
PRKCA	PRKAB1	UGT2B7
FPR2	UCP1	PRKCH
CYP27A1	MGMT	SCD
RPS6KB1	CTNNB1	PREP
AURKA	CEBPB	FABP4
JAK3	CRTC1	NR1H3
JAK2	AKT2	PPARA
PDE4A	DDIT3	PPARD
PDE4C	EIF2A	VDR
PGGT1B	DPEP1	FAAH
PPARG	PRSS1	CPA1
