# Supplementary material for: Inonotus obliquus (chaga) ameliorates folic acid-induced renal fibrosis in mice: the crosstalk analysis among PT cells, macrophages and T cells based on single-cell sequencing
Source: Front Pharmacol. 2025 Mar 14;16:1556739. doi: 10.3389/fphar.2025.1556739 (PMC11949929; doi:10.3389/fphar.2025.1556739)
Supplement: Supplementary file 7 [file Table1.xlsx]

## Sheet: Supplementary Tables 1
Supplementary Table 1. Detection of 60 distinct compounds in Chaga
ID	RT[min]	m/z	Compound Name	Height	Area	Gaussian	S/N
148	0.660233	118.086	Betaine	50860.2	564677	0.749842	1005.74
152	0.660233	144.102	Proline betaine	112758	1124273	0.800121	1171.83
214	0.79705	123.055	NICOTINAMIDE	32173.6	192771	0.882512	84.8064
215	0.79705	124.039	Nicotinic acid	34425.4	289552	0.849147	28.406
231	0.820717	268.104	Adenosine	166154	1091635	0.732782	1164.05
243	0.84405	252.112	cordycepin	4430.88	35119.5	0.780055	27.0962
296	0.912217	301.068	3'-hydroxygenkwanin	2882.62	72917.7	0.56379	7.42138
337	0.958383	267.099	7-methoxy-2-methyl-3-phenyl-4H-chromen-4-one	24457.3	344742	0.846949	34.8734
520	1.65835	343.137	Abietin	7753.88	174022	0.743376	19.004
528	1.728	232.154	Butyryl carnitine (isomer of 920); PlaSMA ID-919	3788.75	54943.9	0.841441	37.7039
568	1.89267	127.038	Maltol	23186.6	210987	0.870551	121.05
624	2.21898	179.035	Daphnetin	16262.3	167087	0.738536	59.9593
656	2.33582	293.098	Benzyl glucopyranoside	14600.9	170152	0.779904	54.0345
681	2.4758	411.127	Aloenin	6588.44	61535.7	0.91288	14.1803
693	2.56963	305.157	Miltirone	112760	776031	0.755461	148.311
753	2.85162	179.033	6,7-DIHYDROXYCOUMARIN	8355.88	87810.2	0.810458	30.0129
771	2.92178	459.089	(2R,3R)-5,7-dihydroxy-2-(3,4,5-trihydroxyphenyl)-3,4-dihydro-2H-chromen-3-yl 3,4,5-trihydroxybenzoate	3389.38	46103.4	0.718466	24.8557
827	3.1326	349.088	(E)-3-[4-[(2S,3R,4S,5S,6R)-3,4,5-trihydroxy-6-(hydroxymethyl)oxan-2-yl]oxyphenyl]prop-2-enoic acid	8183.81	117697	0.736463	12.7607
835	3.15593	349.205	Ingenol	7658.94	55288.5	0.841325	11.437
870	3.24843	181.047	Caffeic acid	34507.9	245151	0.766332	72.8329
873	3.24843	199.059	Syringic acid	150559	1150215	0.901531	440.171
1121	3.8734	153.053	Vanillin	21879.7	161547	0.777912	80.7543
1131	3.9199	433.11	Cosmosiin; Apigenin 7-O-glucoside	30746.5	232091	0.893337	82.4504
1220	4.24888	183.064	Syringaldehyde; LC-ESI-QTOF; MS2; CE	57646.1	427412	0.872682	116.233
1274	4.43703	719.25	Arctigenin 4'-O-beta-gen	35367.8	382009	0.860206	342.755
1336	4.69218	391.101	methyl chlorogenate	9732.06	125900	0.891801	17.4067
1402	4.92618	177.055	herniarin	9347.12	75986.8	0.794257	16.3439
1414	4.92618	447.126	Smyrindioloside	423321	2815228	0.840228	1533.38
1452	4.99518	417.114	aloesin	78849	553927	0.84081	727.722
1560	5.48798	179.069	Coniferylaldehyde	11789.2	89580.9	0.825646	45.6967
1601	5.60598	209.081	Sinapoyl aldehyde	76728.1	553919	0.806025	180.269
1855	6.13978	745.414	Prosapogenin A	7558.44	50151.1	0.823096	74.813
2045	6.82258	251.163	2-[(1S,2S,4aR,8aS)-1-hydroxy-4a-methyl-8-methylidene-1,2,3,4,5,6,7,8a-octahydronaphthalen-2-yl]prop-2-enoic acid	29069.4	330674	0.843525	42.8487
2114	7.03273	235.168	NCGC00179704-04_C15H24O3_2-Naphthaleneacetic acid, decahydro-8-hydroxy-4a,8-dimethyl-alpha-methylene-	13060.7	116174	0.872036	53.5516
2185	7.2434	617.253	NCGC00347400-02_C30H42O12_1,7-Bis(4-hydroxyphenyl)-3-heptanyl 2-O-[(2S,3R,4R)-3,4-dihydroxy-4-(hydroxymethyl)tetrahydro-2-furanyl]-beta-D-glucopyranoside	28598	255821	0.951502	203.03
2298	7.87653	527.332	Arjungenin	23710.6	245368	0.697542	37.9117
2315	8.01685	527.329	madecassic acid	27060.8	303824	0.859662	27.826
2531	9.1573	235.168	NCGC00169905-02_C15H24O3_2-Pentenoic acid, 5-(3-hydroxy-2,3-dimethylbicyclo[2.2.1]hept-2-yl)-2-methyl-, (2E)-	18637	146122	0.730478	26.8077
2544	9.18097	297.149	PLATYPHYLLENONE	119522	772504	0.899933	58.5232
2547	9.18097	319.129	Cryptotanshinone	71411.5	460386	0.908817	40.5342
2680	10.1319	409.157	Eudesmin	3692.56	31579.8	0.7349	4.85469
2711	10.2929	286.143	Piperine	12016.1	77111.6	0.850136	44.4385
2901	10.7259	509.32	Quillaic acid	42608.4	470035	0.920194	90.9752
2955	10.8184	513.352	Gymnestrogenin	38930.9	337420	0.814726	58.9408
3013	11.0032	453.17	5-O-methylvisammioside	48055.8	373510	0.902468	51.1562
3094	11.2747	505.335	Polyporenic acid C	12743.4	102204	0.666367	85.8156
3237	11.8443	499.373	panaxatriol	54249.8	369377	0.878458	88.4315
3292	12.096	347.124	Isobavachalcone	9196.62	68015.3	0.705363	13.7402
3333	12.3275	471.344	Enoxolone	40507.1	371554	0.843035	29.2462
3392	12.605	347.219	Calycanthine	6659.94	52929.7	0.80875	9.37433
3596	13.1489	495.34	Alisol G	29245.8	280482	0.59083	52.3063
3759	13.9527	493.328	glycyrrhetic acid	7085.25	86941.1	0.925558	11.1337
3846	14.1591	497.357	Soyasapogenol A	29202.4	288454	0.899776	52.7134
3991	14.5225	479.348	Alpha-Boswellic acid	12574.8	92476.7	0.915861	4.17111
4027	14.776	485.108	Hispiduloside	1807.06	11246.6	0.663598	5.30715
4106	15.0715	455.348	Oleanonic acid	14298.1	142503	0.761027	17.3413
4146	15.3437	499.37	Mogrol	11337.1	80763.3	0.793698	18.5899
4256	15.7266	479.345	oleanolic acid	9517.81	93481.3	0.708979	3.42542
4459	16.5426	483.379	Panaxadiol	17897.4	148813	0.731474	7.77649
4561	18.0525	338.342	Erucamide	30521	210966	0.796054	150.024
